# Supplementary material for: Effects of Different LED Spectra on the Antioxidant Capacity and Nitrogen Metabolism of Chinese Cabbage (Brassica rapa L. ssp. Pekinensis)
Source: Plants (Basel). 2024 Oct 23;13(21):2958. doi: 10.3390/plants13212958 (PMC11548317; doi:10.3390/plants13212958)
Supplement: Supplementary file 1 [file plants-13-02958-s001.zip]

Archive with 1 entries (1 files):
- plants-3208237-SI.pdf
